# Supplementary material for: Functionalized Lipid Nanocarriers for Simultaneous Delivery of Docetaxel and Tariquidar to Chemoresistant Cancer Cells
Source: Pharmaceuticals (Basel). 2023 Feb 24;16(3):349. doi: 10.3390/ph16030349 (PMC10058271; doi:10.3390/ph16030349)
Supplement: Supplementary file 1 [file pharmaceuticals-16-00349-s001.zip]

Archive with 1 entries (1 files):
- pharmaceuticals-2228676-supplementary.pdf
